# Supplementary material for: The epidemiology and evolution of IgA nephropathy over two decades: A single centre experience
Source: PLoS One. 2022 Sep 1;17(9):e0268421. doi: 10.1371/journal.pone.0268421 (PMC9436111; doi:10.1371/journal.pone.0268421)
Supplement: S1 Dataset — (XLSX) [file pone.0268421.s008.xlsx]

## Sheet: Sheet1
ID	Age	Gender	Ethnicity	Caucasian/ Non Caucasian	Diabetes	Hypertension	Cardiovascular disease	Cardiovascular disease Yes/No	Systolic bp at biopsy	Diastolic bp at biopsy	Systolic bp 12 months	Diastolic bp 12 months	IgA (g/L)	C3 (g/L)	Albumin	Haemoglobin	ALP	Phosphate	Calcium	RIP	Renal replacement therapy (RRT)	RIP or RRT	INDIC	M	E	S	T	C	Total MEST score	CREAT0	UPCR0	eGFR 0	Delta eGFR	Delta uPCR	RRT type	ACE/ARB VS NONE	Immunosuppresion + timing	Immunosuppression yes/no	CURRENTLY	Follow up duration
1	60-69	1	0	0	2	1	0	0	170	90	150	80								1	0	1	CKD+ P'URIA	1	0	0	1	0	2		30		-1.42	6.19		1	No	0	3	250
2	20-29	0	0	0	0	0	0	0	115	75	90	70								0	0	0	HP'URIA	0	0	0	0	0	0	63	10		-1.02	-0.62		0	No	0	1	250
3	70-79	1	0	0	2	0	1	1	130	70	152	80								1	0	1	PROG CKD +P'URIA	0	0	1	2	0	3	262	14		-2.568			1	No	0	6	69
4	50-59	1	0	0	0	0	0	0												0	0	0	P'URIA	0	0	1	0	0	1		20					0	No	0	5	1
5	50-59	1	0	0	0	1	0	0	140	101	161	97								1	1	1	CKD +P'URIA	0	0	1	0	0	1	147	50		-5.546	22.272	PD January 2010 then HD	1	No	0	6	114
6	30-39	1	0	0	0	1	0	0					3.11	1.81						0	1	1	PROG CKD +P'URIA+HTN	1	0	1	0	1	3				-17.498	-1.594	PD June 2006 then Tx July 2007	1	No	0	1	71
7	40-41	1	6	2	0	1	0	0	150	90	120	70	4.46	1.23	48	167		0.85	2.26	0	0	0	MACRO H'URIA	0	0	0	0	0	0	95	30					0	No	0	3	3
8	60-69	1	0	0	0	1	0	0	170	84	176	86	6.01	1.07	34	94	126	1.8	2.26	1	0	1	AKI +MACROHAEM	0	0	1	0	0	1	404	70		2.606			1	No	0	6	136
9	20-29	1	0	0	0	0	0	0	110	60	100	60	2.97	1.22	43	155	79	1.24	2.49	0	0	0	RASH +HP'URIA ? HSP	0	0	1	0	1	2	93	90		-1.161			1	Pred- Dec 2000- May 2001	1	5	88
10	30-39	1	0	0	0	0	0	0	125	80	140	90	6.42	1.03	42	147	60	1.01	2.33	0	0	0	PROG CKD+ P'URIA	0	0	1	2	1	4	189	340		-0.069	3.746		1	No	0	1	240
11	30-39	1	0	0	0	0	0	0	118	80	138	98	4.37	1.36	48	155	95	1	2.44	0	0	0	P'URIA	0	0	0	0	0	0	86	76		1.922	-0.947		1	No	0	5	104
12	50-59	1	0	0	0	1	0	0	165	90	110	80	5.81	1.26	37	116	109	0.83	2.16	0	1	1	CKD + HP'URIA	0	0	1	2	0	3	212	290		-0.143	-0.936	HD August 2019	1	No	0	1	220
13	50-59	1	0	0	0	1	0	0	160	85	156	87			33	122	101	0.91	2.06	1	1	1	HP'URIA	1	0	1	0	0	2	144	219		-3.673	-18.336	HD June 2011 then Tx 2013	1	No	0	6	121
14	50-59	0	0	0	2	0		1	110	70	90	70	4.84	1.74	37	121	93	1.05	2.31	0	0	0	P'URIA	0	0	1	0	1	2	75	402		-0.655	17.968		1	No	0	1	235
15	20-29	1	0	0	0	1	0	0	142	98	173	111	3.34	1.57	45	153	66	1.26	2.34	0	0	0	HTN +CKD	0	0	1	0	0	1	111	26					1	No	0	3	24
16	16-19	1	0	0	0	1	0	0							27	138	93	1.19	2.22	1	1	1	MACRO H'URIA	1	0	1	0	0	2	76			-11.693	-6.331	Tx	1	No	0	6	82
17	70-79	1	0	0	0	1	0	0					4.47	0.79	31	82	146	2.83	1.62	1	1	1	AKI	1	0	1	1	1	4	912	1382				HD		No	0	6	0
18	70-79	1	0	0	0	0	0	0							37	104	57	1.23	2.2	0	0	0	AKI +P'URIA	1	0	1	0	0	2	162	36		-8.12			1	No	0	3	11
19	30-39	1		2	0	0	0	0	120	80			5.16	1	44	154	90	1.26	2.27	0	0	0	HP'URIA	0	0	0	0	0	0	89						0	No	0	3	0
20	50-59	1	0	0	0	0	0	0	125	86	115	70	4.49	1.46	32	138	80	0.86	2.17	0	1	1	NEPHROTIC	0	0	1	0	0	1	134	254		-5.265	19.941	HD	1	No	0	1	100
21	70-79	1	0	0	0	1	1	1	187	88	155	98	2.63	0.81	31	66	59	1.87	2.07	1	0	1	AKI +P'URIA	1	0	0	2	0	3	596	365		4.379			1	No	0	6	19
22	60-69	1	0	0	0	1	0	0	190	105	161	88	2.58	1.45	44		133	1.35	1.89	1	1	1	AKI	1	0	1	1	0	3	507	493		3.978	2.555	Tx 6.3.2003	1	No	0	6	18
23	80-89	1	0	0	0	1	0	0			140	80	3.03	1.12			81	1.08	2.04	1	0	1	NEPHROTIC	1	1	1	0	0	3	153						0	No	0	6	47
24	20-29	0	0	0	0	0	0	0	130	80	115	70	3.36	0.96	45	119	55	0.72	2.34	0	0	0	MACRO H'URIA	0	0	0	0	0	0	79	64		2.814	-6.881		1	No	0	5	119
25	40-41	1	2	1	0	1	0	0	150	90	141	76			43	111	63	1.09	2.2	0	0	0	HTN + HP'URIA	1	0	0	0	0	1	174	441		-4.707			1	No	0	3	29
26	60-69	1	0	0	0	1	1	1	187	105	140	70	3.5	1.2	35	149	146	0.86	2.33	1	0	1	HTN + HP'URIA	1	0	0	0	0	1	139	247		-2.894			1	No	0	6	130
27	70-79	1	0	0	0	1	0	0	160	90	145	85	6.12	1.16	30	121	62	0.9	2.32	1	0	1	HP'URIA	0	0	1	0	0	1	123			0.313	-11.534		0	Yes- started 2002 for PMR (not for IgA)	0	6	133
28	60-69	1	0	0	2	0	0	0	153	95				1.21	38	96	108	1.34	2.3	1	0	1	MACRO H'URIA	0	0	1	0	0	1	76			-2.061			1	No	0	6	148
29	50-59	1	0	0	0	1	0	0	140	80	130	80	6.19		41	128	51	1.14	2.31	0	0	0	CKD +HP'URIA	1	0	0	1	0	2	131	76		-0.892	-4.513		1	No	0	1	228
30	50-59	1	0	0	0	1	0	0	148	98			4.14	1.74	38	151	86	1.03	2.36	0	0	0	RASH +HP'URIA	0	0	0	0	0	0	98	37	75	12.325			1	Pred 2002	1	5	6
31	20-29	1	0	0	0	0	0	0	130	80			5.83	1.02	42	125	52	1.22	2.15	0	0	0	RASH +HP'URIA	1	0	0	0	0	1	137	102	57	-2.159	-3.847		1	No	0	1	226
32	70-79	1	0	0	0	1	0	0	145	81	150	100	6.03	1.28	34	96	78	1.73	2.11	1	1	1	CKD +P'URIA	0	0	0	2	0	2	279	562	21	-4.024		HD November 2004	1	No	0	6	31
33	40-41	0	0	0	0	0	0	0	110	70	115	68	4.07	1.02	41	124	53	1.17	2.27	0	0	0	MACRO H'URIA	0	0	0	0	0	0	71	10	83	0.38	-0.78		1	No	0	1	223
34	60-69	1	0	0	0	0	0	0			160	100			44	105	52	1.23	1.96	1	0	1	CKD + HP'URIA	0	0	0	1	0	1	246		24	-9.345			1	No	0	6	26
35	30-39	1	0	0	0	1	0	0	140	100	140	90	3.51		36		53	1.53	2.28	1	1	1	CKD +P'URIA	1	0	1	2	0	4	281	163	24	-9.951		HD Feb 2004	1	No	0	6	20
36	60-69	1		2	0	1	0	0	190	115			6.49	1.16	37		58	0.9	2.3	0	0	0	CKD +HP'URIA	0	0	0	1	0	1	189	57	33				1	No	0	4	2
37	20-29	0	0	0	0	0	0	0	125	75			1.58	1.21	41	128	66	1.35	2.47	0	0	0	HP'URIA	1	0	1	0	0	2	72	33	>90	1.472	102.668		1	No	0	2	161
38	90-95	1	0	0	0	1	0	0	150	80	181	84	2.33	1.34	31	88	48	1.47	2.11	1	0	1	CKD + HP'URIA	0	0	1	0	0	1	206	63	28	1.172	-2.597		0	Low dose pred 2002 onwards	1	6	97
39	60-69	1	0	0	0	1		1	190	70	140	80				83	125	1.22	2.35	1	1	1	CKD +P'URIA	0	0	1	2	0	3	293	100	20.1	-8.643		HD February 2005	0	No	0	6	28
40	20-29	0	0	0	0	0	0	0	120	70	100	60	4.78	0.9	44	107	52	1.06	2.45	0	0	0	HP'URIA	0	0	1	0	1	2	92	28	67	0.769	-30.512		1	No	0	5	81
41	60-69	1	0	0	0	0	1	1	120	80	110	70	4.47	1.31	43	157	60	0.96	2.33	1	0	1	CKD + P'URIA	0	0	0	0	0	0	124	18	53	0.047	-15.726		1	No	0	6	202
42	60-69	0	0	0	0	1	0	0	140	70	160	90	2.14	1.14	41	123	86	1.5	2.47	0	0	0	HP'URIA	1	0	1	0	0	2	69	89	79.7	-0.891	0.42		1	No	0	1	215
43	20-29	0	4	1	0	0	0	0	120	90	116	62	5.24	1.01	37	124	69	1.23	2.29	0	0	0	HP'URIA	1	0	1	1	0	3	72	78	>90	5.154	-0.255		0	No	0	5	79
44	40-41	0	0	0	0	0	0	0	117	79	108	66			32	130	48	1.12	2.42	0	0	0	HP'URIA	0	0	1	0	0	1	72	29	80	2.399			1	No	0	5	29
45	30-39	1	0	0	0	0	0	0	138	82	142	92	3.51	1.08	43	127	263	1.68	2.13	0	1	1	NEPHROTIC	1	0	1	0	0	2	423	1208	15	-0.451	-7.721	PD 20082016 then tx 2016 (dual kidney transplant)	1	No but on post transplant	0	1	159
46	60-69	1	0	0	0	1	0	0	160	89	140	80	3.57	1.29	25	113	56	1.43	1.99	1	0	1	CKD+ P'URIA	1	0	0	0	0	1	328	552	17	6.023	-8.72		1	No	0	6	54
47	60-69	1	0	0	0	0	0	0	160	90			5.81		30	97	173	1.65	2.32	1	0	1	AKI +RASH	1	0	1	2	0	4	422		13	0.075				No	0	6	1
48	20-29	1	2	1	0	0	0	0	138	76	110	60	4.03	1.03	27	165	74	1.03	2.45	0	0	0	HP'URIA	1	0	1	0	0	2	84	35	>90	3.159	0.915		1	No	0	5	47
49	30-39	0	0	0	0	1	0	0	125	85	144	90	2.6		35	89	40	1.72	2.18	1	1	1	HTN +AKI	1	0	1	2	1	5	504	245	9	0.069		HD Jan 2004 then tx December 2007	1	No	0	6	205
50	16-19	1	0	0	0	0	0	0	135	80	120	70	5.25	0.92	41	146	81		2.47	0	0	0	HP'URIA	0	0	1	0	0	1	85	103	>90	0.248	12.046		1	No	0	2	61
51	40-41	0	0	0	0	0	0	0	130	80			3.08	0.82	25	120	60			0	1	1	KNOWN IGAN +AKI	0	0	1	2	0	3	474	1017	9	-6.813	-1.245	HD December 2003 then Tx April 2005	1	No	0	1	2
52	80-89	1	0	0	2	1	0	0	158	85	131	82	5.79	1.28	44	142	70	1.12	2.46	1	0	1	P'URIA	1	0	0	1	0	2	191	149	31	-3.219	6.283		1	No	0	6	77
53	40-41	1	0	0	0	1	0	0	131	73	121	94			32	170	81	0.89	2.49	0	0	0	HTN + HP'URIA	0	0	0	0	0	0	127	27	56	1.235	-0.157		1	No	0	1	206
54	60-69	0	0	0	0	1	0	0	180	90	160	80			34	119	74	1.22	2.4	1	1	1	CKD + HP'URIA	0	0	1	2	1	4	235		26	-1.451		HD November 2004	1	No	0	6	12
55	40-41	0	0	0	0	0	0	0	120	80	128	85	5.93	1.09	38	136	50	1.01	2.53	0	0	0	HP'URIA	0	0	1	0	0	1	79	117	71	0.219	-16.06		1	No	0	2	110
56	70-79	1	0	0	0	1	1	1	122	58			6.02	0.98	40	110	136	1.21	2.32	1	0	1	CKD+ P'URIA	0	0	1	2	0	3	506	242	10				0	No	0	6	4
57	20-29	1	2	1	0	1	0	0	135	85	130	80	3.62	1	45	133	101	1.3	2.33	0	1	1	CKD + HP'URIA	0	0	1	2	0	3	301	371		-6.843	-6.71	HD 2007 then Tx September 2008	1	No	0	1	34
58	60-69	0	0	0	0	0	0	0			148	90	0.61	1.28	33	82	53	1.92	2.04	1	1	1	AKI	0	0	1	0	0	1	1747				14.6	HD March 2004 then Tx July 2005	0	No but started post transplant	0	6	0
59	40-41	1	0	0	2	1	1	1	143	94	138	95	4.6	1.4	35	141	62	1.24	2.41	1	0	1	HTN + HP'URIA	0	0	0	0	0	0	120	305		14.305			1	No	0	6	27
60	60-69	0	0	0	0	1	0	0	128	84	140	86	6.07	1.65	43	124	144	0.96	2.46	0	0	0	RASH +HP'URIA	0	0	0	0	0	0	69	32		-11.981	-16.044		1	No	0	5	31
61	50-59	1	0	0	0	0	0	0	130	70	133	94			39	157	70	1.06		0	0	0	CKD +HAEMATURIA	0	0	0	0	0	0	87		84	0.036	-1.261		1	No	0	5	83
62	20-29	1	0	0	0	1	0	0	130	75	148		3.29	1.29	47	130	81	1.14		0	0	0	HTN + P'URIA	1	0	0	0	0	1	98	26	86	10.561			1	No	0	5	23
63	20-29	1	0	0	0	0	0	0	123	86	139	77	6.37	1.02		146	84			0	0	0	HP'URIA	0	0	1	0	1	2	86	36	>90	-0.282	-4.906		1	No	0	3	179
64	20-29	0	0	0	0	1	0	0	133	87	116	74	1.8	1.5	36	122	55	1.08		0	1	1	P'URIA	0	0	1	0	0	1	63	111	>90	-5.014	-46.712	Tx 19.2.2010	1	IV cyc + pred (2007 after 2nd biopsy)	1	2	64
65	30-39	0	0	0	0	0	0	0	120	75	116	78	3.64	1.23	40		51	1.32		0	0	0	HTN +P'URIA	1	0	0	0	0	1	90	111	67	-0.706	-3.842		1	No	0	1	193
66	30-39	1	0	0	0	0	0	0	136	96	106	76			40	147	60	1.08		0	0	0	HP'URIA	1	0	1	0	0	2	87		>90	-4.474	11.217		1	Pred and MMF Sept-Nov 2017	1	1	193
67	40-41	0	0	0	0	1	0	0	150	80	138	80	3.98	1.2	46	138	97	1.29		0	0	0	MICROHAEM	0	0	0	0	0	0	74		77	0.734	1.455		1	No	0	5	70
68	30-39	1	0	0	0	1	0	0	110	60	123	67	2.54	1.36	46	132	55	1.24		0	1	1	HTN +HP'URIA	0	0	1	1	0	2	390		15	-0.229	-5.283	Tx May 2008	1	Post Tx MMF + Tac since 2008	0	1	40
69	60-69	1	0	0	0	1	0	0	102	65	129	83	6.15	1.23	32	111	60	1.5		0	1	1	KNOWN IGAN +AKI ON CKD	1	0	0	1	0	2				-2.023	22.705	Tx July 2016, then HDx 2017 (Tx rej)	0	Post Tx Pred short course 2016	0	1	137
70	20-29	1	0	0	0	1	0	0	120	68	135	75	4.58	0.91	50	132	63	1.36		0	1	1	CKD +HP'URIA	0	0	1	2	0	3	258		28	-4.166	-15.087	HD Oct 2009 to Feb 2011, Tx Feb 2011	0	Post Tx MMF + Tac 2011	0	1	56
71	50-59	1	2	1	0	1	0	0	140	80	136	84	3.7	1.74		104				1	1	1	HTN +HP'URIA	0	0	0	1	1	2	144		14	-12.615		HD Dec 2007	0	no	0	6	34
72	30-39	0	0	0	0	1	0	0	155	103	139	84	4.62	0.88	45	130	51	1.19		0	1	1	CKD +HP'URIA	1	1	0	1	0	3	139		40	-3.847	-13.568	Tx Jan 2013	0	Post Tx - Pred + Tac since 2013	0	1	95
73	40-41	1	0	0	0	0	0	0	130	62					42	138	46	1.16		0	0	0	MICROHAEM	1	1	0	0	0	2	101		76					n/a	0	3	9
74	60-69	1	0	0	0	1	1	1	140	67	156	77	8.45	1.35	38	112	113	1.16		1	0	1	CKD +HP'URIA	1	0	0	0	0	1	100			-0.989	0.316		1	No	0	6	104
75	30-39	1	0	0	0	1	0	0	133	67	145	77	5.81	1.37	43	121	77	1.11		0	0	0	CKD +HP'URIA	0	0	1	1	0	2	182		40	-0.624	-7.777		1	No	0	1	189
76	20-29	1	0	0	0	0	0	0	138	75	130	84	3.28	1.52	26	136	111	1.16		0	0	0	HP'URIA	1	0	0	0	0	1	74		108				0	No	0	5	18
77	30-39	1	0	0	0	0	0	0	110	65	133	77	2.32	0.98	49	145	74	0.97		0	0	0	HP'URIA	1	0	0	1	1	3	80		104	-1.758	-2.652		1	No	0	5	59
78	50-59	1	0	0	0	0	0	0	100	67					32	132	78	1.05		1	1	1	CKD +H'URIA	1	0	0	1	0	2	164		34	-2.489	2.696	PD Aug 2014, temp HDx in March 2015 (peritonitis)	0	No	0	6	112
79	40-41	1	0	0	0	1	0	0	142	89	129	88	4.49	1.73	35	157	70	0.93		0	0	0	HP'URIA	1	0	0	0	1	2	104		70	11.133			1	No	0	3	13
80	30-39	1	0	0	0	0	0	0	140	105					38	155	53	0.88		0	1	1	CKD +HP'URIA	1	0	1	1	0	3	143		52	-7.484	15.181	Tx March 2011 but no letters since	1	No	0	7	69
81	60-69	0	0	0	0	1	0	0	160	90	112	65	1.64	1.74	36	98	98	1.42		1	0	1	CKD +HP'URIA	0	0	0	1	0	1	56		19	8.24	-0.143		1	No	0	6	77
82	70-79	0	0	0	0	0	1	1	148	83	180	107	6.81	1.69	34	116	82	0.97		1	0	1	CKD +HP'URIA	1	0	0	1	0	2	113		44	-0.237	-3.263		0	No	0	6	142
83	60-69	1	0	0	0	0	0	0	132	86	138	62	3.84	1.04	30	131	62	1.35		0	0	0	CKD +HP'URIA	1	0	1	0	1	3	75		88	3.67	1.507		1	No	0	5	119
84	40-41	1	0	0	0	0	0	0	120	66	133	85	7.17	1.24	35	125	43			0	1	1	CKD +P'URIA	0	0	0	2	0	2	121		60	-4.302	25.217	Tx June 2019	0	Post Tx: MMF + Pred + Tac	0	1	167
85	70-79	1	0	0	0	0	0	0	140	73	153	83	4.91	1.42	30	102	112	1.4		1	0	1	CKD +HP'URIA	1	1	1	1	1	5	156		41	31.214			1	No	0	6	18
86	70-79	1	0	0	0	1	0	0	152	86					41		60	1.16		1	0	1	CKD +HP'URIA	1	1	1	1	1	5	147		44				1	No	0	6	62
87	70-79	1	0	0	0	1	0	0	145	71	156	74	2.47	1.01	45	107	83	1.77		1	1	1	CKD +HP'URIA	1	1	1	1	0	4	310	119	15	-3.568	-23.714	HDx via AVF in 2008	1	No	0	6	34
88	16-19	1	0	0	0	0	0	0	113	67	126	67	3.23	1.42	18	115	88	1.22		0	0	0	RASH +HP'URIA	1	1	1	0	2	5	47	241	>90	-1.61	-9.243		1	No	0	1	179
89	60-69	0	0	0	0	1	0	0	135	60			5.75	2.15	41	130	99	0.98		1	0	1	P'URIA	0	0	1	0	0	1	98		53				1	No	0	6	162
90	20-29	0	2	1	0	0	0	0	119	60	140	73	4.33	1.24	37	136	54	1.15		0	0	0	MACRO H'URIA	0	0	1	0	0	1	45	35	>90	-0.061	-4.016		1	No	0	5	104
91	60-69	1	0	0	0	1	0	0	140	70	146	78	2.84	0.75	37	164	67	0.97		0	0	0	NEPHROTIC	1	0	1	1	0	3	100	136	68	-0.371	-1.303		1	No	0	1	179
92	16-19	1	0	0	0	0	0	0	149	72	122	66	3.37	1.22	47	166	111	1.3		0	0	0	HP'URIA	1	0	1	0	0	2	95	49	>90	-0.014	-5.259		1	No	0	1	178
93	30-39	1	2	1	0	0	0	0	135	62	132	68	6.34	1.34	26	152	60	1.26		0	0	0	RASH +HP'URIA	0	0	1	0	1	2	95	125	85	0.082	-10.523		1	No	0	5	69
94	40-41	1	0	0	0	1	0	0	136	85	145	102	5.46	1.52	43	129	71	1.29		0	1	1	HTN +HP'URIA +CKD	1	0	0	1	0	2	270	275	23	-4.089	19.889	Tx March 2008	1	MMF + tac	1	1	22
95	50-59	1	2	1	0	1	0	0	143	79			4.54	1.34	40	78	84	1.59		0	1	1	AKI +HP'URIA	0	0	1	2	1	4	440	688	13			1) HDx via AVF May 2006- July 2011; 2) Tx 2011, failing in Dec 2018; 3) back on HDx	0	No	0	1	0
96	60-69	0	0	0	2	1	0	0	136	72	160	80	1.96	1.46	43	142	67	1.45		1	1	1	P'URIA	0	0	0	0	0	0	66	578	83	-5.973	-72.981	HD via AVF March 2015	0	No	0	6	104
97	30-39	1	0	0	0	1	0	0	120	65	133	69			46	118	67	1.42		0	1	1	AKI +HP'URIA	0	0	0	1	0	1	475	250	12	-4.424	-8.579	Tx September 2007 - Antibody mediated rejection 2012 - then APD	0	Pred	1	7	11
98	50-59	1	0	0	0	0	0	0	130	70	154	82			36		68	1.2		1	0	1	CKD +HP'URIA	0	0	1	1	0	2	220		28	-0.776	-1.567		1	No	0	6	149
99	20-29	1	0	0	0	1	0	0	130	80	113	79	4.61	1.81	42		128	1.33		0	0	0	CKD +HP'URIA	1	0	1	1	0	3	104	179	78	-0.679	1.535		1	No	0	5	117
100	20-29	0	0	0	0	1	0	0	121	83	140	95	1.75	0.67	37	86	66	1.87		0	1	1	AKI +HP'URIA	0	0	1	1	1	3	500	208	9	-10.924	-9.116	Tx Aug 2007	1	Tac + azathioprine	1	1	11
101	16-19	1	0	0	0	0	0	0	110	60			4.43	1.08	44	145	64	1.23		1	0	1	MACRO H'URIA	0	0	0	0	0	0	94	16		-0.799	-0.196		1	No	0	6	151
102	20-29	1	0	0	0	0	0	0	110	60					45		46	1.14		0	0	0	HP'URIA	0	0	0	0	0	0	71		>90	-0.086	-9.679		1	No	0	5	132
103	50-59	0	0	0	0	1	1	1	145	65	173	75	4.09	1.57	42	140	71	1.02		0	0	0	RASH +HP'URIA	1	0	0	0	0	1	69	538	80	-1.158	0.177		1	No	0	1	169
104	40-41	1	0	0	0	0	0	0	104	70	109	65			44		76	1.28		0	0	0	CKD + HP'URIA	1	0	0	0	1	2	122	76	58	-0.606	3.584		1	IV cyc 2007 and pred 2007-2008; myfortic 2007-2008	1	1	169
105	20-29	0	0	0	0	0	0	0	131	61	111	68	3.02	1.38	38	114		1.63		0	0	0	RASH +HP'URIA	1	0	0	0	0	1	85	103	74	23.733	-60.691		1	No	0	5	13
106	30-39	1	2	1	0	1	0	0	145	85	134	75	3.1	1	47	122	82	0.98		0	1	1	NEPHROTIC	1	0	1	2	1	5	238	662	29	-10.839	15.442	HD from 2009 via AVF then Tx 2013	1	No	0	7	29
107	70-79	0	0	0	0	1	0	0	121	80	133	76	5.67	0.97	38	101	233	1.39		1	1	1	CKD +HP'URIA	0	0	0	1	0	1	241	60	17	-4.403	122.233	HDx via AVF Dec 2008	0	No	0	6	23
108	40-41	1	0	0	0	1	0	0	138	80	167	90	1.91	1.52	25	143	97	1.13		0	0	0	CKD +HP'URIA	0	0	0	1	0	1	233	235	26	-0.647	11.323		1	No	0	1	167
109	60-69	1	0	0	0	0	1	1	122	73	102	62	4.61	1.19	42	96	127	2.54		1	0	1	AKI +P'URIA	1	1	1	1	2	6	838	970					1	Pred post biopsy	1	6	11
110	60-69	1	0	0	0	1	1	1	130	80	91	62	4.29	1.19	48		58	1.21		0	0	0	AKI + HP'URIA	0	0	0	0	0	0	102	62	48	-6.293	-5.38		0	No	0	5	54
111	30-39	1	0	0	0	0	0	0	120	80	124	68	2.94	1.16	38		69	1.04		0	0	0	HP'URIA	0	0	0	0	0	0	85	380	>90	1.405	-6.351		1	No	0	3	109
112	20-29	1	0	0	0	1	0	0	133	70	120	55	3.52	1.1	34	105	62	1.34		0	1	1	HTN + HP'URIA + AKI	0	0	1	1	0	2	246	319	28	-2.063	-4.868	Tx Dec 2016	1	No (MMF + Tac post Tx)	0	1	117
113	70-79	1	0	0	0	0	0	0	135	80			1.59	1.02	34	103	60	1.27		1	0	1	AKI + RASH	0	0	1	0	1	2	170	227	35				0	Steroids for vasculitis	1	6	7
114	20-29	1	0	0	0	0	0	0	126	93					44		56	0.96		0	0	0	RASH + H'URIA + CKD	1	0	1	0	0	2	86	126	>90	-7.864	11.29		1	No	0	1	165
115	50-59	0	2	1	2	1	0	0	136	68	132	81		1.38	39	119		1.39		1	0	1	H'URIA + RASH	1	0	0	0	0	1	58	24	>90	-15.718	-1.027		1	No	0	6	84
116	30-39	1	0	0	0	1	0	0	119	74	130	89	5.96	1.27	41		63	1.01		0	0	0	H'URIA	0	0	1	0	0	1	172	62	40	-1.375	21.537		1	Pred tapered from 2015	1	1	164
117	20-29	1	0	0	0	0	0	0	126	79	159	103			42		60	1.04		0	1	1	HP'URIA	0	0	1	0	0	1	91	85	>90	-7.551	26.873	PD Jan 2020	1	No	0	1	152
118	60-69	1	0	0	0	0	0	0	154	70	145	69	6.53	1.15	42	118	80	1.11		0	0	0	HP'URIA + CKD	0	0	1	1	0	2	127	84	52	-2.341	14.669		1	No	0	1	163
119	40-41	1	0	0	0	0	0	0	136	64	152	77			48	135	82	1.28		0	0	0	HP'URIA	1	0	1	0	0	2	107	187	68	0.459	-12.399		1	No	0	5	90
120	50-59	1	0	0	0	1	0	0	150	85			6.02	1.33	28	102	45	1.73		1	1	1	HP'URIA + RASH + AKI	0	0	0	0	0	0	1279	11	4	-2.287	105.963	Intermittent- HDx acutely in 2007 on first presentation, then in 2011 acutely for AKI, then again in 2015 CVVH, then PD since 2015.	1	IV methylpred 2007 acutely	1	6	98
121	30-39	1	0	0	0	1	0	0	140	80	166	102	3.01	0.79	29	81	30	1.44		0	1	1	AKI and congenital aplastic kidney	0	0	1	2	0	3	453	510	13		-6.738	PD July 2007 thenTx July 2008	1	No (MMF + Pred post tx)	0	1	0
122	40-41	1	2	1	0	1	0	0	157	97	116	54	4.84		48	108	71	1.58		0	1	1	HTN + P'URIA	1	0	1	1	0	3	343	1400	17	-2.116	-44.134	Tx April 2013, failed then HDx from Dec 2016	1	No	0	1	68
123	60-69	1	0	0	0	1	0	0	140	80	132	78			39	110	67	1.19		0	1	1	HP'URIA + URTI	0	0	1	2	0	3	223	543	27	-1.183	-12.273	Tx May 2015	0	MMF + tac	1	1	92
124	50-59	1	0	0	0	1	0	0	138	76	134	92	2.6	1.07	44	146	66	1.31		0	1	1	HP'URIA	1	0	1	2	0	4	193	297	32	-1.777	0.384	Tx March 2018	0	Aza + Tac	1	1	126
125	30-39	1	0	0	0	1	0	0	149	79	151	84	3.34	0.96	33	103	53	1.73		0	1	1	HTN + HP'URIA + AKI	1	0	1	2	1	5	383	208	19	-9.209	-4.397	Tx Sept 2008	1	MMF + tac + pred	1	1	12
126	60-69	1	0	0	0	1	0	0	120	60	156	80			20	131		1.22		0	0	0	P'URIA	0	0	1	1	0	2	149	846	50	-1.321	-24.325		1	No	0	1	159
127	60-69	0	0	0	0	1	0	0	137	84			3.48	1.14	31	80	74	1.86		1	1	1	AKI	1	0	1	2	0	4	77	530	68			Near time of death HDx/CVVH Jan 2008	0	No	0	6	4
128	30-39	1	0	0	0	0	0	0	126	73	127	70	3.06	1.71	42	143	87	1.3		0	0	0	HP'URIA + CKD	1	0	1	0	1	3	114	444	63	-0.503	-2.37		1	No	0	1	158
129	30-39	1	0	0	0	1	0	0	120	75	126	91			42	133	75	1.06		0	1	1	HAEMATOP'URIA +CKD	0	0	1	1	0	2	233	141	28	-15.031	-22.308	PD September 2009 then HD 2012	1	No	0	1	20
130	40-41	1	0	0	0	1	0	0	117	90	120	80			25	132	81	1.2		0	1	1	HAEMATOP'URIA + CKD	1	0	1	1	0	3	145	109	46	-2.547	-1.109	Tx March 2019	1	No	0	1	133
131	50-59	1	0	0	0	1	0	0	134	83			4.42	0.94	42	96	79	1.25		1	0	1	HAEMATOP'URIA	1	0	0	0	0	1	97	885	73				1	Pred Feb 2008	1	6	2
132	80-89	1	0	0	0	1	0	0	187	68	188	57			24	97	54	1.64		1	2	1	AKI + RASH	0	0	0	0	1	1	607	582	8	2.21	-187.76	Temporary HDx during admission March 2008 but dialysis independent on d/c	0	Pred 2008	1	6	31
133	40-41	0	0	0	0	0	0	0	124	63	120	75	5.56	1.45	41	122	98	1.27		0	1	1	HAEMATOP'URIA + CKD	0	0	1	1	0	2	119	92	45	-11.979	-16.041	PD October 2010 then Tx October 2012	1	No	0	1	30
134	50-59	1	0	0	0	1	0	0	132	76	117	64	4.48	0.89	42	142	53	0.88		0	0	0	HAEMATURIA + CKD	0	0	1	1	0	2	146	16	44	0.247	0.013		1	No	0	1	153
135	40-41	1	0	0	0	1	0	0	147	87	147	78	5.08	1.42	38	134	66	1.35		0	1	1	HAEMATOP'URIA + AKI	1	0	1	1	0	3	317	600	19	-1.208	-10.77	Tx August 2018	1	No	0	1	123
136	20-29	0	0	0	0	0	0	0	113	70	110	70	2.91	1.2	39	126	44	1.24		0	0	0	HAEMATOP'URIA + RASH	1	0	1	0	0	2	77	300	86	-3.444	5.888		1	No	0	1	152
137	30-39	1	0	0	0	0	0	0					2.77	0.81	37	129	67	1.25		0	1	1	? IgA	1	0	1	1	0	3	93		84	-27.791	-29.605	PD July 2011 then Tx March 2012	1	No	0	1	38
138	40-41	1	0	0	0	0	0	0					2.93	1	39	89	63	2.17		1	1	1	HAEMATOP'URIA + AKI	1	0	1	1	0	3	600	581	9			HD April 2008	1	No	0	6	0
139	50-59	1	0	0	0	1	0	0	124	78	127	75			32	142	62	1.19		0	0	0	CKD + P'URIA + HTN	0	0	1	1	0	2	189	117	33	-0.703	11.445		1	No	0	1	151
140	40-41	1	0	0	0	1	0	0			147	75			25	119		1.74		0	1	1	HAEMATOP'URIA + CKD	0	0	0	1	1	2	241	291	26	-1.843	-13.226	HD May 2014 then Tx April 2017 Feb 2018 then back to HD	1	Pred 2008-9	1	1	70
141	16-19	1	0	0	0	0	0	0	120	80			2.11	1.22	41	135	85	1.03		0	0	0	HAEMATOP'URIA +AKI	1	0	0	0	0	1	79	14	>90	-0.484	-10.179		0	No	0	5	25
142	40-41	0	0	0	0	1	0	0	138	70	119	71	3.17	0.88	43	147	84	1.41		0	0	0	HAEMATOP'URIA	1	0	0	0	0	1	85	38	65		-6.132		1	No	0	5	14
143	70-79	1	0	0	0	0	1	1	134	80			5.76	0.66	46	97	65	1.58		0	2		HAEMATOP'URIA + AKI	1	0	0	1	0	2	1068	74	4	0.026	1.321	Temporary HD 2008 but has been dialysis independent since then	0	No	0	1	148
144	20-29	1	0	0	0	1	0	0	131	82			4.11	0.93	37	104	95			0	1	1	HAEMATOP'URIA	0	0	1	1	0	2	606	167	10		-141.34	Tx March 2009	1	No	0	7	6
145	60-69	1	0	0	0	1	0	0	136	80					39	149		1.18		0	0	0	HAEMATOP'URIA +CKD	1	0	0	1	0	2	135		47	3.238			1	No	0	5	65
146	50-59	0	0	0	0	0	2	1	130	70	163	94	2.31	1.86	41	87	89	1.06		0	0	0	P'URIA + RENAL IMPAIRMENT	0	0	0	0	2	2	245	436	18	-0.514	-22.778		1	IV cyc + pred 2008-09	1	1	147
147	20-29	1	0	0	0	0	0	0	130	70	144	78	4.85	1	41	142	73	1.33		0	0	0	HAEMATOP'URIA	0	0	0	0	0	0	69	13	>90	-6.426	-1.897		1	No	0	4	47
148	30-39	0	0	0	0	1	0	0	150	90					37	124		0.9		0	0	0	HAEMATOP'URIA + CKD	1	0	1	1	0	3	151		35	-0.411	69.691		1	No	0	1	145
149	60-69	1	0	0	0	1	0	0	181	113	151	85	5.54	1.85	30	100	119	1.93		1	0	1	RENAL IMPAIRMENT + VASCULITIC RASH	1	0	0	0	0	1	238	469	24	0.696	-43.384		1	Pred and aza 2009 (for leucocytoclastic vasculitis)	1	6	41
150	70-79	1	0	0	2	1	0	0	131	76	145	62	4.07	0.87	33	87	93	1.52		1	1	1	CKD and PROTEINURIA	1	0	0	1	0	2	344	256	16	1.428	-26.607	HD Jan 2010	1	No	0	6	11
151	40-41	0	0	0	0	1	0	0	145	83	129	86	3.28	1.08	37	108	76	1.17		0	1	1	CKD + HAEMATOP'URIA	1	0	1	1	0	3	96	431	57	-5.965	-15.473	Tx March 2016	1	No	0	1	85
152	20-29	1	0	0	0	0	0	0	132	65	132	87	5.62	1.41	40	122	65	1.03		0	0	0	HAEMATOP'URIA	0	0	0	0	0	0	91	57	89	-0.52	-7.074		1	No	0	2	73
153	20-29	0	0	0	0	0	0	0	147	85			3.77	1.54	23	97	62	1.31		0	0	0	CKD + HAEMATOP'URIA	0	0	1	0	2	3	287	110	17	61.438	-28.992		1	Prednisolone Feb 2009	1	2	20
154	40-41	1	0	0	0	1	0	0	121	76					34	144	72	0.83		0	0	0	CKD + HAEMATOP'URIA	0	0	1	1	0	2	175	26	38	-1.22	-9.218		1	No	0	1	142
155	50-59	1	0	0	0	1	0	0	129	83	129	81			24	151		0.91		0	0	0	HAEMATOP'URIA	1	0	0	1	1	3	140		48	0.679	5.445		1	No	0	1	141
156	40-41	1	0	0	0	1	0	0	140	80	216	113		1.17	42	77	101	1.76		1	1	1	CKD + HAEMATOP'URIA	1	0	0	1	1	3	381	381	15	-7.475	-112.66	HD September 2010	1	No	0	6	18
157	40-41	1	0	0	2	1	0	0	119	63					39	119		1.01		0	0	0	CKD + HAEMATOP'URIA	1	0	0	1	0	2	109		66	0.183	-19.6		1	Pred Feb- August 2017	1	1	141
158	60-69	1	0	0	0	1	0	0	115	70	145	68	6.41	0.88	41	94	76	1.89		1	1	1	RASH + CKD	0	0	1	0	2	3	466	675	11	-0.951	-214.348	HD November 2011	1	IV cyc and pred 2009	1	6	79
159	40-41	1	0	0	0	1	0	0	128	72	150	80	5.27	1.73	49	142	54	0.85		0	0	0	HAEMATOP'URIA	0	0	1	0	0	1	76	50	>90	7.515	-7.988		1	No	0	5	41
160	50-59	1	0	0	0	0	0	0	104	92			4.14		40	145	80	0.86		0	0	0	VASCULITIC RASH + CKD	1	0	1	0	0	2	121	454	56	-5.115	-83.296		1	Pred 2009	1	5	59
161	50-59	1	0	0	0	1	0	0	138	82	160	86	10.4	0.73	36	101	65	1.6		1	1	1	CKD + VASCULITIC RASH	1	0	1	1	1	4	370	100	15	-9.478	52.829	HD Feb- November 2010 then again in 2013, then Tx 2016	1	No	0	6	8
162	20-29	1	0	0	0	1	0	0	130	82	166	81			45	121	83	2		0	1	1	HAEMATOP'URIA AND RENAL DYSFUNCTIONQ	0	0	1	2	1	4	322	239	20	-4.73	-11.033	Tx September 2012	1	No	0	1	38
163	20-29	1	0	0	0	1	0	0	130	74	153	100	2.82	1.15	35	151	59	0.86		0	0	0	CKD + PROTEINURIA	0	0	1	2	0	3	150	139	49	-6.594	-8.369		1	No	0	2	65
164	70-79	1	0	0	0	1	0	0	132	64	153	83			41	137	79	1.32		1	0	1	HAEMATOP'URIA + NEPHROTIC	0	0	0	0	1	1	149	364	41	-0.101	22.945		1	Pred July 2009	1	6	98
165	60-69	0	0	0	0	0	0	0	131	76	103	57	1.94	1.22						0	0	0	PROTEINURIA	1	0	0	0	0	1	68	500	80	1.617	-49.996		1	Pred November 2010- September 2011	1	1	135
166	60-69	1	0	0	0	0	0	0	149	77	128	40	5.34		43	91	56	1.28		1	0	1	CKD	0	0	1	0	0	1	206	22	29	-0.07	-5.708		1	No	0	6	56
167	40-41	1	0	0	0	1	0	0	145	90	144	96	4.17				76			0	1	1	HAEMATOP'URIA + CKD	1	0	1	1	1	4	201	113	32	-2.143	3.774	Tx 2020 (unsure of exact date)	1	No	0	1	128
168	20-29	0	2	1	0	0	0	0	121	75	111	62	2.86	1.88	34	115		1.14		0	0	0	PROTEINURIA	0	0	0	0	0	0	75	245	84	-3.517	-29.733		1	No	0	1	133
169	50-59	1	0	0	0	0	0	0	133	85							45			0	0	0	HAEMATOP'URIA	0	0	0	0	0	0	80	33	>90				1	No	0	5	3
170	20-29	0	0	0	0	1	0	0	135	87	135	96			38	130		1.33		0	1	1	HAEMATOP'URIA AND CKD	1	0	0	2	1	4	177		31	-5.111	-19.648	HD/ PD March 2014 then Tx December 2014	1	No	0	1	51
171	50-59	1	0	0	0	0	0	0	122	87	131	83	4.55	0.76			65			0	0	0	Raised IgA	0	0	0	0	0	0	104	26	68	0.539	0.455		0	No	0	1	132
172	70-79	0	2	1	0	0	0	0	140	81			5.83		40	90	91	1.47		0	0	0	HAEMATOP'URIA AND ACUTE RENAL FAILURE	0	0	0	1	0	1	325	124	12				0	No	0	2	2
173	50-59	1	0	0	0	1	0	0	130	85	162	89	3.77	1.41	52	117	70	1.09		0	0	0	HAEMATO'PURIA + RASH + AK	0	0	1	0	0	1	167	386	39	-1.112	15.371		1	Pred 2009-10	1	1	132
174	70-79	1	0	0	0	1	0	0	132	69	123	67			33	91		1.23		0	0	0	HAEMATOP'URIA AND DECLINING RENAL FUNCTION	0	0	0	0	0	0	217	57	27	9.103	-9.788		1	No	0	5	55
175	30-39	1	0	0	0	1	0	0	140	85	153	96	4.41		38	137	66			0	1	1	MICROH'URIA + CKD	1	0	1	1	0	3	142	406	50	-21.657	-27.164	Tx 10/8/11	1	No although pred, tac and MMF post biopsy	0	1	18
176	50-59	0	2	1	0	1	0	0	155	88	140	60	5.64		38	94	176			0	1	1	WORSENING RENAL FUNCTION	1	0	0	0	0	1	349	313	12	-11.432	-23.305	PD sept 2010 and Tx Feb 13 (failed due to thrombosis) and October 2013	1	No but myfortic and tac post transplant	0	1	6
177	40-41	1	0	0	0	1	0	0	147	91	128	76			45	144		1.29		0	1	1	CKD and HAEMATOP'URIA	1	0	1	0	0	2	147	72	46	-5.104	16.185	HD Sept 2017 then PD Jan 2018 then Tx Oct 2019	1	No	0	1	89
178	40-41	0	0	0	0	1	0	0	115	70	125	67	2.71	1.05	42	139		1.03		0	0	0	HAEMATOPROTEINURIA + RASH	1	0	0	0	0	1	79	414	73	2.654	-13.362		1	Pred (started May 2011) and ciclosporin (started October 2012)	1	1	128
179	20-29	1	0	0	0	0	0	0	125	60	130	60	2.21	0.79	21	143	54	2.11		0	1	1	HSP nephritis	1	0	0	0	1	2	234	811	30	-3.614	-23.832	HD at initial presentaion then became independent. HD again March 2014 then Tx August 2014 and also May 2018. Period of HD 2017	1	PLEX, steroids, rituximab	1	1	46
180	20-29	1	0	0	0	1	0	0	140	90	128	57			34	136	84	1.22		0	0	0	PROTEINURIA AND RENAL FAILURE	1	0	1	0	0	2	214	3	33	-0.463	18.79		1	No	0	4	109
181	40-41	1	0	0	0	1	0	0	125	85	142	92		0.87	36	145	84	1.16		0	1	1	CKD IV	0	0	1	2	0	3	310	209	20	-19.558	-28.082	PD February 2011 then Tx July 2013	1	No	0	1	8
182	50-59	0	2	1	0	1	1	1	122	70	124	76	2.73	1.27	31	98	105	1.64		0	1	1	HAEMATOP'URIA + DETERIORATING RENAL FUNCTION	1	0	1	1	0	3	195	522	24	-1.737	-34.353	HD September 2016 then tx October 2016	1	No	0	1	75
183	30-39	0	1	1	0	1	0	0	148	76	148	94		1.43	44	119	68	0.75		0	1	1	HAEMATOP'URIA, RASH AND RENAL IMPAIRMENT	0	0	0	0	2	2	141	471	38	-4.253	12.767	HD April 2020	1	IV cyc and pred 2010 then maintenance azathioprine	1	1	117
184	70-79	1	0	0	2	1	0	0	159	87	115	57	3.4	1.33	40	92	61	2.21		1	1	1	HAEMATOP'URIA + AKI	1	0	0	0	1	2	728	333	7		-38.004	HD June 2010	1	IV cyc and prednisolone 2010	1	6	0
185	50-59	1	0	0	0	1	1	1	130	70	140	69			42	128	53	1		1	1	1	HAEMATOP'URIA	0	0	0	1	0	1	226	232	27	-8.106	-22.986	HD December 2012	0	No	0	6	29
186	60-69	1	0	0	0	1	0	0	130	70	149	99	4.59	1.21	43	145				0	1	1	HAEMATOP'URIA + CKD	1	0	1	1	1	4	143	205	44	-4.142	-7.883	Tx Nov 2017	1	No	0	1	87
187	60-69	1	0	0	0	0	1	1	130	80			7.87	0.98	44	94	231	1.31		1	1	1	NEPHROTIC	0	0	0	1	1	2	289	775	15			HD during admission July 2010 then PD October 2010	1	No	0	6	2
188	30-39	1	2	1	0	0	0	0	120	70					38	140		1.17		0	0	0	HAEMATOP'URIA + CKD	0	0	0	0	0	0	118		62	-1.722	32.55		1	No	0	1	124
189	50-59	1	0	0	2	0	0	0	135	95						156				0	1	1	PROTEINURIA + CKD	0	0	1	0	0	1				-6.317	149.388	HD March 2017	1	No	0	1	78
190	16-19	1	0	0	0	0	0	0	136	91	149	77	2.56		47	100	81	1.65		0	1	1	KNOWN IgA + WORSENING RENAL FUNCTION	0	0	1	2	0	3	313	121	23	-1.106	-11.79	Tx October 2011	1	No	0	1	13
191	30-39	1	0	0	0	1	0	0	130	70	137	88	4.96	1.02	25	129	61	1.11		0	0	0	KNOWN IgA + HAEMATOP'URIA + CKD	1	0	1	0	0	2	192	175	37	-1.744	14.694		1	No	0	1	122
192	40-41	1	0	0	0	1	0	0	110	70	112	81		0.93	39	147	57	0.9		0	0	0	HAEMATOP'URIA + RENAL IMPAIRMENT	1	0	1	0	0	2	137	111	49	-0.3	-4.681		1	No	0	5	114
193	20-29	0	0	0	0	1	0	0	121	88	153	104	3.68	1.38	46	146		0.89		0	1	1	P'URIA and CKD	1	0	0	0	0	1	102	67	59	-15.943	-19.469	PD July 2014 and Tx 28.5.2015	1	No	0	1	44
194	50-59	1	2	1	0	1	0	0	156	72	161	93	2.25	0.92	39	97	69	1.18		0	1	1	HAEMATOP'URIA + CKD	1	0	0	0	1	2	112	184	61	-22.733	150.017	PD Dec 2013 then switched to HD March 2014	1	No	0	1	36
195	40-41	1	0	0	0	1	0	0	148	90	135	85	3.69	1.39	44	134	118	1.04		0	1	1	PROTEINURIA + CKD	1	0	1	1	0	3	184	187	36	-2.948	-22.093	HD around 2016 but unclear date as dialyses at MRI	1	No	0	7	56
196	20-29	1	0	0	0	0	0	0	112	72	146	93	5.65	1.36	39	161	77	1.25		0	0	0	HAEMATOP'URIA	0	0	0	0	0	0	86	33	>90	0.538	-1.95		1	No	0	1	120
197	40-41	1	0	0	0	1	0	0	140	84	132	78	4.71	1.27	39	131	71	1.12		0	1	1	HAEMATOP'URIA + CKD	1	0	0	2	0	3	230	298	28	-6.058	32.81	Tx June 2014	1	No	0	1	41
198	30-39	0	0	0	2	0	0	0	111	60	127	75	3.7	1.85	40	156	96			0	0	0	RASH + AKI + HAEMATOP'URIA	0	0	1	0	2	3	68	327	>90				1	IV cyc 2011+ pred	1	2	4
199	40-41	0	0	0	0	1	0	0	142	90	153	91			42	121		1.53		0	1	1	CKD, PROTEINURIA + HTN	0	0	0	2	0	2	296	167	23	-2.737	11.223	Tx although date not clear as under MFT	1	No	0	7	55
200	70-79	0	0	0	0	1	0	0	130	80	161	83	5.37	1.23	37	88	88	1.66		1	0	1	CKD + PROTEINURIA	0	0	1	2	0	3	260	1022	16	-0.412	-59.64		1	No	0	6	106
201	40-41	0	2	1	0	1	0	0	128	80	132	85	2.27	1.54	42	114	68	1.23		0	0	0	PROTEINURIA	1	0	0	0	1	2	183	514	27	-0.381	-3.785		1	IV cyc and pred + AZA 2011	1	1	118
202	20-29	0	0	0	0	0	0	0	125	80	140	80	2.36	2.08	36	122	84	1.11		0	1	1	NEPHROTIC SYNDROME	1	0	1	2	0	4	110	411	56	-17.047	-43.342	Tx 21/4/14 and 5/10/18	1	No	0	1	37
203	20-29	1	0	0	0	0	0	0	140	80	161	79	2.4	1.19	41	125	40	1.61		0	0	0	HAEMATOP'URIA + AKI	1	0	0	0	0	1	115	31	71	27.725	-8.285		1	No	0	4	8
204	20-29	0	0	0	0	0	0	0	126	60	123	79	2.2	1.17	46	143	69	0.98		0	0	0	HAEMATOPROTEINURIA	1	0	1	0	0	2	76	150	85	0.166	-6.099		1	No	0	1	117
205	40-41	1	5	1	0	1	0	0	142	92	143	90	2.53	1.31	42	131	55	0.94		0	0	0	P'URIA + HTN + RENAL IMPAIRMENT	0	0	0	0	0	0	162	84	42	-6.006	6.633		1	No	0	1	117
206	16-19	1	0	0	0	0	0	0	128	86	132	77	2.05		33	135		1.26		0	1	1	HAEMATOP'URIA + AKI	1	0	1	0	1	3	77	147		-20.744	-11.042	Tx 11/08/2017	1	No but tac + MMF post transplant	0	1	75
207	50-59	0	0	0	0	0	0	0	126	74					36	123		1.14		0	0	0	HAEMATOP'URIA	0	0	1	0	0	1	136		36				1	No	0	1	116
208	20-29	0	0	0	0	1	0	0	144	86	126	66	5.13	0.98	26	107	105	1.5		0	1	1	NEPHROTIC SYNDROME	0	0	1	2	0	3	326	209	15	1.454	-4.228	Tx 2/1/19	1	No but tac + MMF post transplant	0	1	91
209	70-79	1	0	0	2	1	0	0	126	53	150	50	5.85		38	121		1.22		0	0	0	HAEMATOP'URIA	1	0	0	0	0	1	107	257	60	0.872	-35.533		1	No	0	5	41
210	60-69	1	0	0	0	1	0	0	130	80	124	62	2.58	0.75	30	94	67	1.61		0	1	1	AKI ? Interstitial nephritis	0	0	0	1	0	1	319	26	17	-1.44	0.96	Tx Nov 2015	1	No	0	1	54
211	40-41	0	0	0	0	1	0	0			118	66				102				0	0	0	CKD + MILD PROTEINURIA	1	0	0	0	0	1	164			-0.775	0.524		1	No	0	1	115
212	50-59	0	0	0	0	1	0	0	110	80	155	87			41	130	75	0.97		0	0	0	HAEMATOP'URIA + CKD	1	0	0	0	1	2	94		57	-15.68	-38.176		1	No	0	5	26
213	40-41	1	0	0	0	1	0	0	132	88					40	147		1.15		0	0	0	HAEMATOP'URIA + RENAL IMPAIRMENT	1	0	1	0	0	2	185		35	-0.79	68.923		1	No	0	1	109
214	70-79	1	0	0	0	1	2	1	108	52	168	71	1.22	1.03	41	116	71	1.39		1	1	1	CKD + HAEMATOP'URIA	1	0	0	1	1	3	296	197	18	-11.022		HD October 2012	0	High dose steroids December 2011	1	6	12
215	40-41	1	0	0	0	1	0	0	143	77	149	82	3.63		37	102	52	1.08		0	1	1	WORESENING RENAL FUNCTION + HAEMATOP'URIA	1	0	1	2	0	4	224	400	28	-1.709	-32.835	Tx August 2019	1	No	0	1	91
216	30-39	0	4	1	0	1	0	0	146	70					37	108		1.03		0	0	0	CKD+ DECLINING RENAL FUNCTION + PROTEINURIA	1	1	0	2	1	5	219	0	23	-0.912	-31.549		1	Pred	1	1	107
217	40-41	1	0	0	0	1	0	0	130	70	151	91								0	1	1	PROTEINURIA + DECLINING RENAL FUNCTION	1	0	1	1	0	3				-10.722	-82.237	Tx 1/7/2016	1	No	0	1	52
218	40-41	1	0	0	0	1	0	0	146	101	147	79	3.24	1.42						0	0	0	CKD + P'URIA	1	0	0	0	0	1							1	No	0	2	10
219	50-59	1	2	1	2	1	0	0	118	63										0	0	0	HAEMATOP'URIA	1	0	1	0	0	2	139		44	-3.304	-0.271		1	No	0	1	106
220	20-29	1	0	0	0	1	0	0	130	100	157	104	2.9	1.41	45	86	69	2.3		0	1	1	ESKD	1	0	0	2	0	3	433	727	15	-3.802		Tx 10/1/2013	1	No but tacrolimus and myfortic post transplant	0	4	10
221	70-79	0	0	0	0	1	0	0	160	80										0	0	0	HAMATOP'URIA	1	0	1	0	0	2	95		53	-14.528	14.397		1	No	0	1	105
222	30-39	1	0	0	0	1	0	0	130	80	156	103	2.37		42	122	74	0.84		0	1	1	Known IgA with worsening function	1	0	1	1	0	3	220	203	31	-10.268	-33.152	Tx 7/10/2014	1	MMF at time of biopsy. Then post transplant: tac, aza + pred	1	1	30
223	50-59	0	0	0	0	0	0	0	110	70	96	69			40	134		0.94		1	0	1	CKD + PROTEINURIA	1	0	1	0	0	2	155	255	31	-1.305	-7.161		1	No	0	6	95
224	40-41	1	0	0	0	0	0	0	101	62					45	153		0.99		0	0	0	CKD + HAEMATOP'URIA	1	0	0	1	0	2	167		39	-1.06	18.967		1	No	0	1	103
225	50-59	1	0	0	0	0	0	0	130	75	137	72	3.72	0.79	42	157	78	1		0	0	0	PROTEINURIA	1	0	0	0	0	1	100	111		-4.663	-4.136		1	No	0	1	103
226	30-39	1	0	0	0	1	0	0	116	82	137	87	3.7	1	34	140		1.07		0	0	0	HAEMATOP'URIA + AKI + HTN	1	0	1	0	0	2	154	265	45	0.503	-7.521		1	No	0	1	103
227	20-29	0	2	1	0	1	0	0	125	95	126	69	3.13	1.14	37	99	69	1.99		0	1	1	HAEMATOP'URIA + AKI + NEPHROTIC	1	0	1	2	1	5	622	289	7	-2.166	-6.32	PD July 2012 - March 2013 then Tx 15/3/2013	1	No pre biopsy then tac and aza post biopsy	0	1	1
228	20-29	0	0	0	0	1	0	0	110	68	125	74	2.83	1.13	43	101	57	2.2	2.12	0	1	1	AKI + HTN + PROTEINURIA IN PREGNANCY	0	0	1	1	1	3	433	167	11		-107.377	PD July 2012 then HD 2014 then Tx 16/12/2014	1	IV cyc and pred	1	1	0
229	30-39	1	0	0	0	1	0	0	125	70	149	53	2.9	1.15	45	145	66	1.03	2.3	0	0	0	HAEMATOP'URIA	1	0	0	0	0	1	129	56	58	-4.442	12.671		1	No	0	1	101
230	40-41	0	0	0	0	0	0	0	110	70	118	67	4.2	1.09	38	112	53	1.03	2.26	0	0	0	MICROHAEM + P'URIA	0	0	1	1	1	3	125	107	42	2.158	-8.571		1	IV cyc + MTP + pred (August-October 2012) then MMF until November 2014	1	1	100
231	20-29	1	0	0	0	1	0	0	162	102	145	80	3.82	1.34	38	132	65	1.09	2.19	0	1	1	HAEMATOP'URIA	0	0	0	0	1	1	86	240	>90	-12.219	-36.65	Tx 23.1.2018	1	IV cyc + pred March 2015 for 5 months (after repeat biopsy showing crescentic IgA) then maintenance azathioprine. Then MMF and tac post transplant	1	1	64
232	60-69	0	0	0	0	1	0	0	142	78	162	81	6.72	1.19	29	144	56	0.93	2.28	0	0	0	HAEMATOP'URIA	1	0	0	0	1	2	81	335	66	1.646	-13.479		1	Pred + MMF started October 2012	1	1	99
233	20-29	1	0	0	0	1	0	0	146	91	124	50	3.25	0.96	39	148	53	0.95	2.37	0	1	1	CKD + PROTEINURIA	1	0	0	2	1	4	197	228	36	-10.866	-20.534	Tx 17/4/2015	1	Post tx tac and MMF	0	2	30
234	40-41	0	0	0	0	1	0	0	120	85	101	70	3.06	1.65	42	121	43	1.08	2.29	0	0	0	HAEMATOP'URIA AND RASH	1	0	1	0	1	3	58	117	>90	0.376	15.461		1	Pred July 16- Dec 16, March 17- August 17. MMF completed Dec 2017	1	1	98
235	40-41	0	0	0	0	0	0	0	107	60	151	83	4	1.03	43	130	64	0.96	2.32	0	0	0	LOIN PAIN AND HAEMATURIA	1	0	1	0	0	2	76		76	-0.247	0.172		0	No	0	1	98
236	30-39	0	2	1	0	1	0	0							43	116		1	2.26	0	0	0	CKD + PROTEINURIA	1	0	1	0	0	2	122		44	-1.094	17.514		1	No	0	1	98
237	40-41	0	0	0	0	0	0	0	111	71	133	84			40	131	52			0	0	0	HAEMATOP'URIA	1	0	1	0	0	2	91	153	65	2.208	1.819		1	No	0	1	96
238	16-19	1	0	0	0	0	0	0	126	80					37	147	79	1.21	2.07	0	0	0	Known HSP with HAEMATOPROTEINURIA	1	0	1	0	0	2	88	344	>90	1.055	-15.495		1	Pred 2012-2013 then MMF March 2018	1	1	96
239	70-79	1	0	0	0	1	0	0	130	70	142	72	4.27	1.34	39	143	88	0.88	2.33	0	0	0	CKD + HAEMATOP'URIA	1	0	0	0	0	1	100	135		-2.977	-21.393		1	No	0	4	65
240	70-79	1	0	0	0	0	0	0	130	70			2.08	1.79	43	157	154	2.13	1.77	1	0	1	NEPHROTIC + AKI	0	0	0	0	0	0	260	129					0	No	0	6	10
241	30-39	1	2	1	0	0	0	0	110	60					40	144		1.08	2.34	0	0	0	HAEMATURIA	0	0	0	0	0	0	80			0.383	0.377		0	No	0	1	94
242	30-39	1	0	0	0	1	0	0	133	87	146	91	4.88	1.88	43	123	82			0	0	0	PROTEINURIA + AKI + RASH	1	0	0	0	0	1	131	79		4.102	-10.08		1	No	0	5	59
243	40-41	0	0	0	0	1	0	0	115	83	118	73								0	0	0	HAEMATOP'URIA + CKD	0	0	0	0	0	0	117	22		0.419	0.99		1	No	0	1	93
244	20-29	0	0	0	0	0	0	0	132	87	113	82	3.28	1.13	40	131	39	1.04	2.35	0	0	0	KNOWN HSP	1	1	0	0	0	2	76	43		3.205	-3.713		1	No	0	1	91
245	50-59	1	0	0	0	1	0	0	130	72	140	86	4.46	1	42	148	51	0.95	2.47	0	0	0	HAEMATOP'URIA + CKD	1	0	1	0	0	2	155	95		-2.076	3.702		1	No	0	1	91
246	30-39	1	0	0	0	1	0	0	100	82	142	70	3.07	1.16	20	135	60	0.78	2.25	0	0	0	HAEMATOP'URIA + CKD	1	1	1	0	1	4	188	258		-2.4	23.4		1	IV cyc+ pred	1	1	90
247	60-69	1	2	1	0	0	0	0	121	67	194	103	2.84	1.39	39	108	68	1.31	1.85	0	0	0	PROTEINRURIA AND DETERIORATING RENAL FUNCTION	1	0	0	0	2	3	276	1105		0.559	-86.421		1	IV cyc +pred + MMF	1	1	90
248	40-41	0	0	0	0	0	0	0	110	60			6.2	2.39	36	88	116	1.75		1	0	1	HAEMATOP'URIA + RASH	1	0	0	0	0	1	129	329					0	No	0	6	7
249	40-41	0	0	0	0	1	0	0	130	88	142	101	3.13		47	122	71	1.11	2.29	0	0	0	NEPHROTIC	1	0	0	0	0	1	74	100			-101.361		1	No	0	5	9
250	20-29	0	0	0	0	0	0	0	131	101			3.51	1.16		113				0	0	0	HAEMATOP'URIA + VASCULITIC RASH	0	0	0	0	0	0	54	19			-6.268		1	No	0	2	24
251	40-41	0	2	1	0	1	0	0	153	90	150	92	4.28	1.15	35	120	73	1.1	2.39	0	1	1	HAEMATOP'URIA + CKD+ HYPERTENSION	0	0	1	1	0	2	112	593		-4.72	-45.682	PD April 2020	1	Pred (started July 2015) + MMF (started September 2015)	1	1	79
252	20-29	1	0	0	0	1	0	0	138	78					52	145		1.12	2.57	0	0	0	HAEMATOP'URIA + AKI	0	0	1	0	0	1	110			1.626			1	No	0	1	87
253	90-95	1	0	0	2	0	1	1	169	90			4.28	0.92	31	97		1.52	2.17	1	1	1	P'URIA AND DETERIORATING FUNCTION	0	0	0	0	1	1	462	385				HD	0	No	0	6	0
254	20-29	1	0	0	0	0	0	0	139	91	109	58	4.82	0.92						0	1	1	NEPHROTIC AND WORSENING RENAL FUNCTION	0	0	1	2	0	3	146	260		-10.735	-15.134	PD August 2017 and Tx 1/3/2018	1	No	0	1	46
255	20-29	1	0	0	0	1	0	0	130	80	120	70	3.72	1	44	133	77			0	1	1	HAEMATOP'URIA, AKI and HTN	1	0	0	2	0	3	161	44		-9.708	15.326	PD April 18 and Tx 29/10/2018	1	No	0	1	54
256	30-39	0	0	0	0	0	0	0	112	79	138	88	3.94	1.2		122	66			0	0	0	HAEMATURIA + RASH	1	0	1	0	0	2	64	19		2.559	-3.417		1	No	0	1	86
257	30-39	0	2	1	0	0	0	0	119	81	129	91		0.97						0	0	0	PROTEINURIA	1	0	1	0	0	2	59	119		-8.219	-2.6		1	No	0	1	86
258	30-39	1	0	0	0	1	0	0	123	77	143	78	5.33	0.93	35	99		0.89	2.35	0	0	0	PROTEINURIA AND DETERIORATING RENAL FUNCTION	1	0	1	1	0	3	241	208		-0.504	-9.199		1	No	0	1	85
259	40-41	0	0	0	0	0	0	0	130	84	112	77	3.76	1.04	36	108	63			0	0	0	PROTEINURIA AND CKD	1	0	1	0	0	2	108	306		-5.788	27.047		1	Pred + MMF	1	7	64
260	30-39	1	0	0	0	0	0	0	144	74	147	75	5.6	1.13	37	138	63	1.66	2.17	0	0	0	AKI + HAEMATOPROTEINURIA	0	0	0	0	0	0	375	53		22.328	-5.024		0	No	0	5	60
261	30-39	0	0	0	0	0	0	0	139	75	159	94	2.29	1.02	41	118	119	1.08	2.36	0	1	1	PROTEINURIA + RECURRENT AKIs	1	1	1	0	0	3	131	241		-7.054	64.964	Tx 21/9/2019	1	Pred + MMF briefly in 2018	1	1	69
262	70-79	0	0	0	0	1		1	136	66	183	97	4.44	1.31	43	117		1.59	2.35	1	0	1	CKD +NR'PURIA	0	0	1	0	0	1	126	689		-5.001	96.096		1	No	0	6	30
263	70-79	1	0	0	0	1	1	1	165	89			2.25	1.11	42	96		1.08	2.16	1	2	1	AKI +RASH	0	0	0	0	0	0	321	19		10.494		Temporary HD December 2013 but then became dialysis independent	0	Pred January 2014, ? End date but at least until August 2014	1	6	26
264	20-29	1	0	0	0	0	0	0	106	70	139	86	2.96	0.79	23	119		1.3	2.28	0	0	0	CKD +P'URIA	0	0	1	2	0	3	243	72		3.144	9.094		1	No	0	1	83
265	40-41	0	0	0	0	1	0	0	159	81	175	89	3.12		40	156		0.81	2.46	0	0	0	CKD +P'URIA	1	0	1	0	0	2	128	333		-3.511	11.023		1	Pred + AZA	1	1	82
266	80-89	1	0	0	0	1	0	0	145	90	147	84	6.35	0.81	43	93	124	1.07	2.25	0	0	0	PROG CKD	0	0	0	1	0	1	382	59		1.111	-6.649		1	No	0	5	43
267	60-69	0	0	0	2	0	0	0	129	54	130	70	3.99	1.14	40	116		1.08	2.28	0	0	0	AKI +H'URIA	0	0	1	0	0	1	189	7		3.148	2.886		1	No	0	1	82
268	20-29	1	0	0	0	1	0	0	144	80	177	86	4.46	1.18	45	151		0.8	2.34	0	0	0	MACROHAEM	1	0	1	0	0	2	93	156		0.647	-94.805		1	No	0	5	11
269	50-59	1	2	1	0	0	0	0	100	80	143	85	9.75	1.31	42	119	67	1.34	2.28	0	0	0	CKD+ P'URIA	1	0	1	0	0	2	287	114		-1.503	31.911		1	No	0	1	81
270	20-29	0	0	0	0	0	0	0	127	80	150	105	3.45	0.92	33	101	31	1.42	2.21	0	1	1	AKI+HP'URIA	1	0	1	1	0	3	253	722			-67.021	HD then Tx March 15	1	Pred + MMF 2014-15	1	1	8
271	60-69	1	0	0	0	0	2	1	142	79	134	70	2.49	0.88	23	125	131	1.19	2.27	0	0	0	NEPHROTIC+AKI	1	1	0	0	0	2	166	1571		4.677	-117.087		1	Pred March 2014 - Sept 14	1	5	66
272	40-41	1	0	0	0	0	0	0	145	95			4.24	1.63	45	150	84	0.91	2.38	0	0	0	HP'URIA	0	0	0	0	0	0	111	83			17.381		0	No	0	5	0
273	40-41	0	0	0	0	0	0	0	122	70			5.51	1.84	46	138		0.93	2.33	0	0	0	HP'URIA	0	0	1	0	0	1	86	73			-12.269		1	No	0	5	5
274	40-41	1	0	0	0	1	0	0	149	88					42	158		0.74	2.28	0	0	0	HP'URIA +HTN	1	0	1	0	0	2	106			1.942	-9.883		1	No	0	1	80
275	70-79	1	0	0	0	1	0	0	128	70	135	68	4.11	1.41	37	134	53	0.86	2.09	0	0	0	RASH +AKI ?HSP	1	0	0	0	0	1	315	100		-2.294	-4.324		1	MTP + pred April 2014- October 2014	1	1	80
276	60-69	1	0	0	0	1	0	0	140	80					28		87	0.85		0	0	0	P'URIA	0	0	0	0	0	0	106	488		-0.022	-75.379		1	No	0	1	79
277	30-39	1	0	0	0	1	0	0	127	81			6.62	1.61	48	150	130	1.14	2.47	0	0	0	AKI +HP'URIA+HTN	0	0	1	0	0	1	14	95		17.766	41.198		1	No	0	5	5
278	60-69	1	0	0	0	0	0	0	126	80	131	78	5.88	1.27			78			0	0	0	RASH +HP'URIA?HSP	0	0	1	0	0	1	70	404		-5.081	-25.385		1	Pred 2014-15	1	5	26
279	20-29	1	4	1	0	0	0	0	115	85	134	80								0	0	0	HP'URIA	1	1	0	0	1	3				-18.018	53.126		1	Pred (3-4 month trial Oct 14-Feb 15)	1	1	77
280	20-29	1	0	0	0	0	0	0	142	70					26	126		0.89	2.36	0	0	0	RASH +HP'URIA?HSP	1	0	1	0	0	2	62			-0.91	0.539		1	No	0	1	77
281	30-39	1	0	0	0	0	0	0	142	80	141	79	3.07	1.04	48	165	51	1.15	2.44	0	0	0	MACROHAEM	0	0	0	0	0	0	81	12			-1.896		0	No	0	5	13
282	40-41	1	0	0	0	1	0	0	140	92	160	90	4.69	1.01	43	144		1.04	2.39	0	0	0	CKD +P'URIA	0	0	0	0	0	0	153	92		-3.362	-0.664		1	No	0	1	77
283	50-59	1	0	0	0	1	0	0	152	92	110	80	5.95	1.11	32	120	57	1.12	2.21	0	0	0	AKI +MACROHAEM	1	0	1	0	0	2	241	188		-2.629	5.17		1	No	0	1	77
284	20-29	0	0	0	0	1	0	0	141	90	140	84			45	105	44	1.29	2.06	0	1	1	KNOWN IGAN +CKD +P'URIA	1	0	0	2	0	3	172	595			33.013	Tx April 2015	1	No	0	7	8
285	16-19	1	0	0	0	0	0	0	126	66					34	141		1.09	2.53	0	0	0	CKD +HP'URIA	1	0	0	0	0	1	91			2.496			1	No	0	1	76
286	40-41	1	0	0	0	1	1	1	132	90	136	93	2.37	1.32	35	139		1	2.22	0	1	1	HP'URIA	0	0	1	2	1	4	158	626		-7.375	-35.635	Tx 2019	1	No	0	7	61
287	50-59	1	0	0	0	0	0	0	120	80										0	0	0	CKD +HP'URIA	0	0	1	0	0	1				-2.97	-42.624		1	No	0	1	75
288	60-69	1	0	0	0	1	0	0	127	78										0	0	0	MICROHAEM	0	0	0	0	0	0				1.718	-6.171		1	No	0	1	75
289	60-69	0	0	0	2	1	0	0	120	63			6.51	0.82	33	96	134	1.54	2.09	1	0	1	AKI +NEPHROTIC	1	0	0	0	0	1	417	524					0	Pred October 2014 until RIP	1	6	3
290	16-19	1	0	0	0	0	0	0	118	76				0.82						0	0	0	MICROHAEM	0	0	0	0	0	0	90	6		1.456	-0.444		1	No	0	3	46
291	30-39	1	2	1	0	0	0	0	134	88			2.88	0.97	39	126	64	1	2.24	0	0	0	CKD +HP'URIA	1	0	0	1	0	2	149	336					1	No	0	3	0
292	20-29	1	0	0	0	0	0	0	130	77	120	80	5.67	0.96			92			0	0	0	HP'URIA	1	0	0	0	0	1	67	36		-1.365	4.118		1	No	0	1	71
293	50-59	0	2	1	2	0	0	0	165	92	144	82	5.76	1.22			100			0	1	1	CKD +P'URIA	1	0	0	2	0	3	160	420		-8.396	-76.859	PD April 2018	1	No	0	1	38
294	20-29	1	0	0	0	0	0	0	116	63	157	78	1.54	0.96			59			0	0	0	MACROHAEM	0	0	0	0	0	0	87	96			0.462		1	No	0	3	27
295	40-41	1	0	0	0	1	0	0	146	91	182	104	2.53	0.93			92			0	0	0	CKD +P'URIA	1	0	1	1	0	3	219	198		-2.16	-22.306		1	Pred + MMF March 2017 until at least 2020	1	1	69
296	20-29	0	0	0	0	1	0	0	141	73	137	90	3.63	1.04						0	0	0	CKD + HP'URIA	1	0	1	1	0	3	99	126		1.559	-2.749		1	No	0	1	69
297	40-41	1	0	0	0	0	0	0	118	67	178	119	4.47	1.07	30	105	77	1.42	2.1	0	0	0	CKD +P'URIA	0	0	1	2	0	3	407	386		7.989	9.658		0	No	0	3	10
298	30-39	1	1	1	2	0	0	0	136	93	158	82	3.33	1.64						0	0	0	NEPHROTIC	1	1	1	0	0	3	99	1021		-9.243	-78.905		1	No	0	1	69
299	20-29	0	0	0	0	0	0	0	101	60										0	0	0	HP'URIA	0	0	0	0	0	0				3.226	-0.149		0	No	0	1	68
300	60-69	1	0	0	0	1	1	1	129	80	123	65	5.24	0.91						1	0	1	AKI +NEPHROTIC	0	0	1	1	0	2	181	540		-1.247	-17.271		1	No	0	6	49
301	20-29	1	0	0	0	0	0	0	98	64			4.03	1.3	47	119		1.2	2.25	0	1	1	AKI +NEPHROTIC	0	0	0	1	0	1	199	640		-14.699	-102.847	PD Dec 2017 then Tx 14.12.18	1	Pred	1	1	30
302	40-41	1	0	0	0	0	0	0	135	84			3.79	2.22	30	165	65	0.91	2.15	0	0	0	NEPHROTIC	0	0	0	0	0	0	60	1081						No	0	8	0
303	30-39	0	0	0	0	1	0	0	127	60	159	92	5.1	0.72	44	122	63	1.33	2.2	0	1	1	KNOWN IGAN + AKI ON CKD	0	0	1	1	0	2	279	43	18	-16.672	19.131	Tx May 2016	1	No	0	7	10
304	60-69	1	0	0	0	1	0	0	148	66			5.27	1.02	34	105	125	1.58	1.91	1	1	1	AKI +P'URIA	0	0	1	0	0	1	928	137				HD June 2015	0	No	0	6	0
305	70-79	1	0	0	0	1	3	1	142	70	154	78	5.53	1.46	34	114	41	1.31	1.89	0	0	0	AKI +NEPHROTIC	0	0	1	2	0	3	218	667		-0.014	-145.751		1	No	0	1	65
306	60-69	1	0	0	2	0	1	1	143	76			4.51	0.98	34	104	51	1.64	1.93	1	0	1	AKI +P'URIA	1	1	0	0	1	3	610	148					0	IV cyc + pred	1	6	4
307	60-69	1	0	0	0	1	0	0	158	98	145	85	1.66	1.08	39	129	49	1.25	2.29	0	0	0	P'URIA	0	0	0	0	0	0	144	239		4.022	-1.575		1	No	0	1	62
308	50-59	1	0	0	0	1	0	0	143	90	149	97			38	143	56	0.9	2.32	0	0	0	CKD + HP'URIA	1	0	1	1	0	3	161	184		-2.695	-5.697		1	No	0	1	60
309	40-41	0	0	0	0	1	0	0	149	92	143	87	7.59	1.6	41	130	76			0	0	0	HP'URIA +RASH?HSP	0	0	1	0	0	1	101	49		-1.486	4.545		1	No	0	1	59
310	50-59	1	0	0	0	1	0	0	144	81	115	62	4.21	1.11	44			1.05	2.21	0	0	0	PROG CKD + P'URIA	0	0	0	2	0	2	233	140		0.984	16.413		1	No	0	1	58
311	16-19	1	0	0	0	0	0	0	117	74	137	83	3.56		41	144	102	1.04	2.27	0	0	0	MACRO H'URIA	1	0	0	0	0	1	93	9		1.317	0.533		1	No	0	1	56
312	30-39	1	2	1	0	0	0	0	123	79			3.07	1.03			57			0	0	0	HP'URIA	0	0	0	0	0	0	99	47			-135.012		1	No	0	3	4
313	20-29	0	0	0	0	0	0	0	118	72	120	77	4.92	1.22	37	106	59	1.16	2.27	0	0	0	MACRO H'URIA	1	1	0	1	0	3	97	58		1.843	4.777		1	No	0	1	55
314	30-39	0	0	0	0	0	0	0	133	61	132	82	5.05	1.63	43	133		0.9	2.27	0	0	0	HP'URIA +RASH ?HSP	0	0	1	0	0	1	70	44		-1.216	-10.86		0	No	0	1	55
315	60-69	1	0	0	2	0	0	0	151	77	103	62			38	113	158			0	0	0	AKI +P'URIA	1	0	0	2	0	3	149	70		1.228	-3.275		1	No	0	1	55
316	50-59	1	0	0	0	1	0	0	132	85	135	80	4.77	1.13	45	95	123	2.32	2.02	1	1	1	AKI + NEPHROTIC	1	0	1	2	0	4	416	486				HD May 2016	0	Pred	1	6	0
317	50-59	1	0	0	0	0	0	0	109	70	127	65	3.78	1.45	38	162	90	0.64	2.31	0	0	0	HP'URIA +RASH ?HSP	0	0	0	0	0	0	93	52		1.109	4.358		1	No	0	1	54
318	40-41	1	2	1	0	1	0	0	123	82	140	99	2.65		38	136	100	1.17	2.09	0	0	0	PROG CKD + P'URIA	1	0	1	2	0	4	259	181		-3.446	6.292		1	No	0	1	54
319	50-59	0	0	0	0	1	0	0	148	79	118	71	4.33	1.57	34	110	134	1.55	2.2	0	1	1	PROG CKD + P'URIA	1	0	0	2	0	3	315	576		-2.85	-96.718	Tx Nov 17	0	No	0	1	16
320	20-29	0	2	1	0	0	0	0	110	76	103	76	4.67	0.99	40	127	51			0	0	0	HP'URIA +RASH ?HSP	0	0	1	0	0	1	69	145		-6.648	11.882		1	No	0	1	53
321	50-59	1	0	0	0	1	0	0	138	90	113	87	4.75		31	99	198	1.71	2.02	0	1	1	AKI + NEPHROTIC	1	0	1	2	0	4	444	514		-4.333		PD March 2017	0	No	0	1	7
322	60-69	1	0	0	0	1	0	0	123	80	133	73	5.14		44	144		1.24	2.2	0	0	0	PROG CKD	0	0	0	1	0	1	164	13		0.54	1.361		0	No	0	1	53
323	60-69	0	0	0	0	1	0	0	150	66	155	74			37	116		1.35	2.27	1	0	1	NRP'URIA	0	0	0	0	0	0	76	427		2.48	1.504		1	No	0	6	39
324	60-69	1	0	0	0	1	0	0	144	74	160	90	2.2	0.9	44	124	64	1.66	2.12	0	1	1	AKI + NRP'URIA	1	1	0	2	1	5	386	517		5.829		PD	0	IV cyc + pred	1	1	0
325	70-79	1	0	0	0	1		1	101	54			5.38	0.83	42	97	97	1.22	2.15	1	0	1	AKI +P'URIA	0	0	0	2	0	2	460	284		7.733			0	No	0	6	3
326	30-39	0	2	1	2	0	0	0	136	83	166	95	2.89	1.41	26	116		1.05	2.29	0	0	0	NEPHROTIC RANGE P'URIA	0	0	0	0	0	0	55	280		2.335	27.252		1	No	0	1	51
327	60-69	1	0	0	0	1	1	1	139	84	140	90	3.92		33	124		0.93	2.2	0	0	0	CKD +P'URIA	0	0	0	2	0	2	157	317		-7.799	5.563		1	No	0	1	49
328	20-29	1	0	0	0	0	0	0	121	78	122	66	4.21	1.6	40	139	68	0.95	2.27	0	0	0	HP'URIA	0	0	1	0	0	1	81	180		-3.356	1.249		1	No	0	1	48
329	30-39	0	0	0	0	0	0	0	110	70	123	86	3.44	1.53	33	126	92	0.87	2.18	0	0	0	P'URIA	1	0	1	0	1	3	91	195		-0.363	-29.285		1	IV cyc + pred	1	1	48
330	40-41	1	0	0	0	1	0	0	143	93	153	105	2.99	1.06	43	128	95	1.41	2.27	0	0	0	PROG CKD + HP'URIA +HTN	0	0	1	2	2	5	201	225		0.879	-30.668		1	IV cyc + pred	1	1	46
331	20-29	1	0	0	0	1	0	0	141	89	128	76			32	159		0.94	2.4	0	0	0	PROTEINURIA +HTN	0	0	1	0	0	1	146	76		-4.115	12.502		1	No	0	1	45
332	70-79	0	2	1	0	1	0	0	170	89	140	80	2.75	1.03	44	113	148	1.21	2.41	0	0	0	PROG CKD P'URIA +HTN	1	0	1	2	0	4	123	435		-8.279	212.477		1	No	0	1	44
333	30-39	1	6	2	0	0	0	0	133	87				0.89	41	131		1.2	2.19	0	0	0	PROG CKD HP'URIA	1	0	1	0	0	2	144	69			-19.554		0	No	0	3	2
334	30-39	1	0	0	0	0	0	0	143	74	132	79			44	136		0.92	2.22	0	0	0	HAEMATURIA	0	0	0	0	0	0	88	5		-1.014	-14.038		0	No	0	1	43
335	80-89	1	0	0	0	1	0	0	107	63	125	86	0.94	1.08	45	97	72	1.26	2.27	0	0	0	NEPHROTIC SYND +AKI	0	0	0	0	0	0	447	676		5.655	-83.145		0	No	0	1	43
336	40-41	1	0	0	0	1	0	0	151	80	161	95	3.28	0.86						0	0	0	CKD + P'URIA	1	0	0	0	0	1	139	165		-8.479	5.641		1	MMF	1	1	43
337	20-29	1	7	1	0	0	0	0	109	52	143	68			46	141	87	1.05	2.03	0	0	0	NEPHROTIC	0	0	0	0	0	0	62	1673		-2.394	24.176		1	Pred	1	1	42
338	60-69	1	0	0	0	1	0	0	137	78			10.72	0.7	26	102	85	1.73	1.81	1	0	1	CKD +HP'URIA	0	0	1	0	0	1	445	108		-5.744			1	No	0	6	4
339	30-39	1	6	2	0	1	0	0	139	78	104	81	5.32	0.72		139	36			0	0	0	CKD +HP'URIA	1	0	1	2	0	4	161	126		-1.792	12.827		1	No	0	1	41
340	16-19	1	0	0	0	0	0	0	129	77	107	76	4.82	1.37	43	145		1.12	2.36	0	0	0	RASH + HP'URIA	0	0	1	0	1	2	113	78		3.693	2.539		0	No	0	1	39
341	70-79	0	0	0	0	1	0	0	145	74	163	77	4.92	1.36	40	115	64	1	2.29	0	0	0	RASH + HP'URIA	0	0	0	0	0	0	68	244		-6.888	-57.592		1	No	0	1	38
342	30-39	1	0	0	0	1	0	0	148	98	148	87	2.71	1.22	25	118	54	1.35	2.31	0	0	0	PROG CKD + HP'URIA	1	0	1	2	0	4	244	146		-8.421	126.52		1	No	0	1	38
343	30-39	0	0	0	0	0	0	0	156	75	119	90	1.37	1.32	36	93	47	1.66	1.79	0	0	0	NEPHROTIC +AKI	1	1	0	0	1	3	229	939		32.34	-248.019		1	IV cyc + pred	1	1	37
344	70-79	1	0	0	0	1		1	141	68			8.18	0.72	22	103	88	2.02	2.02	1	0	1	AKI + NEPHROTIC SYNDR	1	1	0	2	0	4	291	711					1	IV cyc + pred	1	6	4
345	30-39	0	0	0	0	1	0	0	140	80	138	96	3.93	1.3	38	121	58	1.55	2.06	0	0	0	AKI +HP'URIA +RASH	0	0	1	0	2	3	107	734		-10.043	-139.23		1	IV cyc + pred November 2017 until May 2018. Note pred continued low dose and also started on MMF once cyc course completed	1	1	37
346	20-29	0	0	0	0	0	0	0	116	69	126	82	3.41	1.51	27	138	60	1.26	2.35	0	0	0	HP'URIA	0	0	0	0	0	0	54	183		-3.215	-3.395		0	No	0	1	36
347	70-79	0	0	0	2	1	3	1	111	89	126	55	5.2	0.87	46	109		1.09	2.05	1	2	1	NEPHROTIC	1	0	0	0	0	1	677	543		-0.512	-212.714	Temporary HD Jan-April 18 then dialysis independent	0	No	0	6	13
348	20-29	1	0	0	0	0	0	0	135	67	133	75	2.96	1.27	47	138	89			0	0	0	AKI +P'URIA	0	0	0	0	0	0	140	250		4.373	10.762		1	No	0	1	35
349	80-89	0	0	0	0	0	3	1	116	56			6.59		28	104	91	1.68	1.87	1	1	1	NEPHROTIC SYND	0	1	0	1	0	2	525	1303				HD Dec 2017	0	No	0	6	0
350	60-69	0	0	0	0	1	0	0	125	90	151	84	6.71		40	130	70	1.26	2.16	0	0	0	KNOWN AIN PROG CKD	0	0	0	0	0	0	111	11		-0.912	0.22		0	No	0	1	34
351	20-29	0	0	0	0	0	0	0	130	91	103	85	4.66		36	121	55	1.29		0	2	0	HP'URIA +CKD	1	0	0	1	0	2	92	483		20.556	47.333	Temporary HD March 2018 but now dialysis independent	0	Pred April-June 2018	1	1	33
352	30-39	1	0	0	0	1	0	0	135	94	135	90	3.18	1.52	30	152		0.99	2.23	0	0	0	HP'URIA +HTN	1	0	0	0	1	2	109	167		0.211	-61.941		1	No	0	1	32
353	60-69	1	0	0	0	1	0	0	145	94	152	103	2.54	1.34	36	110	75	1.41	2.13	0	1	1	PROG CKD +HP'URIA +HTN	1	0	1	2	0	4	316	174		-6.624	-65.384	HD	0	No	0	1	18
354	60-69	1	0	0	0	1	0	0	143	81	160	92	2.21	0.81						0	0	0	H'URIA +NRP'URIA	1	0	0	0	0	1	75	457		1.237	99.97		1	No	0	1	31
355	40-41	1	0	0	0	1	0	0	136	82	164	110	5.43	1.98		143				0	0	0	KNOWN IGAN + PROG CKD	0	0	1	1	0	2	140	217		-2.356	89.155		1	No	0	1	31
356	70-79	0	0	0	0	1	0	0	167	84	144	82	4.69	1.62	31	102	63	1.9	2.18	0	0	0	PROG CKD+ NRP'URIA	1	1	0	0	1	3	286	1245		5.27	-47.36		1	IV cyc + pred	1	1	31
357	30-39	1	0	0	0	1	0	0	138	93	121	62	6.14	1.16	37	139	85	1.06	2.19	0	0	0	KNOWN IGAN +P'URIA	1	0	1	1	0	3	108	207		9.153	83.065		1	MMF + pred August 2018 (pred discontinued Feb 2019)	1	1	31
358	70-79	1	0	0	2	1	3	1	135	78	133	71	2.18	1.67	32	98	104	2.29	1.99	0	1	1	AKI +P'URIA	1	1	0	2	1	5	481	1179				HD	0	No	0	1	0
359	20-29	1	0	0	0	0	0	0	130	80	157	95	2.8	1.19	45	153	90	1.04	2.33	0	0	0	P'URIA +RASH	0	0	1	0	0	1	86	285		-24.092	-183.029		1	MMF + pred	1	1	30
360	20-29	0	0	0	0	0	0	0	106	77	114	76	1.61	1.37	42	125		1.33	2.45	0	0	0	M+M'URIA	0	0	0	0	0	0	47	6		-2.021	0.909		1	No	0	1	30
361	50-59	0	0	0	0	1	0	0	140	91	144	95	3.62	1.7	44	112	100	1.26	2.28	0	0	0	RASH + HP'URIA +RENALIMP	0	0	0	0	0	0	119	24		3.287	-4.615		1	No	0	1	29
362	50-59	1	2	1	0	1	0	0	129	81	133	82	5.45	1.39	28	131	108	1.17	2.28	0	0	0	CKD +P'URIA	0	0	0	0	0	0	148	16		0.67	19.29		1	No	0	1	27
363	60-69	1	0	0	0	0	0	0	127	83	123	83	4.56	1.23	29	147	64	0.92	2.29	0	0	0	PROG CKD +HP'URIA	0	0	0	1	0	1	146	47		1.156	-5.404		1	No	0	1	27
364	20-29	0	0	0	0	0	0	0	131	65	117	69	3.1	1.38	40	82	73	1.52	2.01	0	0	0	AKI + HP'URIA	0	0	0	0	1	1	242	140		39.724	-36.276		0	IV cyc (Oct 2018 to Jan 2019) + pred. Then started on Azathioprine Feb 2019 to May 2019 then MMF	1	1	26
365	60-69	0	0	0	0	1	0	0	148	97	136	78	3.83	1.42	19	110		1.22	2.3	0	0	0	PROG CKD + HP'URIA	0	0	1	0	0	1	109	120		5.577	31.923		0	No	0	1	26
366	40-41	1	0	0	0	0	0	0	117	79	123	78	2.64	1.15	19	120	58	1.71	1.83	0	1	1	NEPHROTIC	1	1	1	0	2	5	128	1863	53	-17.082	-348.142	PD May 2020	1	IV cyc + Pred October 2018 until April 2019	1	1	18
367	16-19	0	0	0	0	0	0	0	129	83	130	80	3.73	1.75	40	144		1.21	2.34	0	0	0	HP'URIA	1	0	1	0	0	2	65	86		-3.565	44.286		1	No	0	1	26
368	20-29	0	0	0	0	1	0	0	126	92	143	109	2.19	1.47		118	69			0	0	0	HP'URIA	0	0	1	0	0	1	74	147		-4.194	-55.87		1	No	0	1	26
369	60-69	1	0	0	2	0	0	0	127	53	129	73	7.72	1.04	47	90	150	1.56	1.87	1	0	1	NEPHROTIC	1	1	0	0	0	2	231	444		-16.988		RIP <1Y since Dx	1	No	0	6	9
370	40-41	1	0	0	0	0	0	0	136	76	129	84	4.5	1.67	36	141	60	1.18	2.25	0	0	0	PROG CKD +HP'URIA	0	0	1	0	0	1	129	183		-6.126	-58.699		1	No	0	1	25
371	30-39	0	0	0	0	1	0	0	111	83	142	101	3.71	0.21	41	138	91			0	0	0	CKD +HP'URIA+HTN	0	0	1	0	0	1	127	94		-2.039	15.591		1	No	0	1	24
372	20-29	1	0	0	0	0	0	0	117	87	116	75	3.99				52			0	0	0	HP'URIA	0	0	0	0	0	0	108			15.999	-7.321		1	No	0	1	23
373	20-29	0	0	0	0	0	0	0	114	75	130	70	3.14	1.27	42	128		1.1	2.03	0	0	0	P'URIA DURING PREG	1	1	1	0	1	4	74	464		-11.956	-52.422		1	MMF + pred started March 2019	1	1	23
374	60-69	0	2	1	0	1	0	0	144	89			3.73	1.63	39	95	105	2.43	1.99	0	1	1	PROG CKD+ NRP'URIA	1	1	1	2	0	5	195	581		15.904		HD Feb 19	0	No	0	1	0
375	30-39	1	0	0	0	1	0	0	114	82	149	98	3.57	1.17	42	112	69	1.76	2.29	0	1	1	MALIG HTN +HP'URIA+AKI	1	1	1	2	0	5	321	241			-130.868	PD May 2019 then Tx Jan 2020	1	No	0	1	2
376	20-29	1	0	0	0	0	0	0	144	86	132	91	3.57	1.55	43	155		1.41	2.31	0	0	0	HP'URIA	0	0	1	0	0	1	69	130		-0.237			1	No	0	1	22
377	50-59	1	0	0	0	1	1	1	143	88	151	91	2.27	1.28	42	114	102	1.32	2.22	0	0	0	PROG CKD+ NRP'URIA	1	1	1	1	0	4	195	303		-9.776	-171.951		1	No	0	1	21
378	20-29	1	2	1	0	0	0	0	124	96	128	90	3.06	1.69	43	158	63	1.08	2.33	0	0	0	HP'URIA	0	0	0	0	0	0	83	88		-9.889	34.967		1	No	0	1	20
379	30-39	1	2	1	0	1	0	0	129	90	134	86	3.23	1.56	25	129	62	0.92	2.29	0	0	0	HTN CKD P'URIA	1	0	1	0	0	2	155	409		-25.92	-63.181		1	No	0	1	19
380	60-69	0	0	0	0	1		1	159	91	130	80	2.9	1.46	33	118	154	1.84	2.27	0	0	0	PROG CKD +HP'URIA	0	0	0	1	0	1	182	140		-14.42	-241.403		1	No	0	1	19
381	16-19	0	0	0	0	0	0	0	125	87	137	95	2.73	1.61	30	159	71	0.94		0	0	0	KNOWN IGAN CRES PREV- NEPHROTIC SYND	0	0	1	0	0	1	51	1130		-11.962	244.667		1	No	0	1	19
382	70-79	1	0	0	2	1		1	125	75	119	80	2.97	1.3	41	105	95	1.27	2.35	0	0	0	PROG CKD P'URIA	1	0	0	2	0	3	262	250		-3.751	78.925		0	No	0	1	19
383	60-69	1	0	0	2	1	0	0	136	83	141	88	3.13	1.87			63			0	0	0	HTN +P'URIA	1	0	0	0	0	1	69	200		-16.064	-120.93		1	No	0	1	19
384	20-29	0	1	1	0	0	0	0	118	78	120	70	3.2	1.9	28	140	78		1.95	0	0	0	NEPHROTIC SYND	1	0	0	0	0	1	69	694		-8.294	-130.715		1	Pred August 2019- January 2020 then MMF Jan 2020	1	1	17
385	50-59	1	0	0	0	1	0	0	150	78	140	91	5.78	1.57	30	119		1.4	2.25	0	0	0	CKD+ HP'URIA	1	0	0	0	0	1	142	174		9.173	-66.191		1	No	0	1	17
386	20-29	1	0	0	0	1	0	0	161	99	153	84	5.81		43	135	79	0.84	2.33	0	0	0	CKD +P'URIA	1	0	1	1	0	3	194	188	36	-0.607	-18.191		1	Pred low dose started Feb 2020	1	1	17
387	20-29	1	0	0	0	1	0	0	135	91	173	100	3.45	1.29	27	120	47	1.75	2.02	0	1	1	AKI +HP'URIA. KNOWN HSP	1	0	1	1	2	5	138	667				PD Dec 19 then HD	0	IV cyc July 2019 to October 2019 + pred July 2019 until Jan 2019	1	1	4
388	50-59	1	0	0	0	1	0	0	140	80	151	78	2.5	1.1	36	175	65	1.5	1.97	0	0	0	AKI +NEPHROTIC SYND	1	1	1	0	1	4	158	1232		5.486			1	Pred Sept 2019 until May 2020	1	1	17
389	50-59	1	0	0	0	1	0	0	139	83	152	82	2.94	1.85		141	46			0	0	0	RASH +P'URIA	0	0	0	0	0	0	68	267		-13.611			1	No	0	1	16
390	50-59	1	2	1	2	0	0	0	134	80	127	73	7.18	0.82	45	97	102	1.32	1.92	0	0	0	NRP'URIA	1	1	0	0	1	3	59	292		4.988	-92.434		1	IV cyc + pred (September 2019 - Feb 2020)	1	1	15
391	30-39	1	0	0	0	0	0	0	128	92	122	80	3.54	1.13	34	125	73	1.56	2.27	0	0	0	CKD + NRP'URIA	1	1	1	0	0	3	142	439		-9.025	-96.384		1	No	0	1	15
392	40-41	0	0	0	0	0	0	0	108	68	127	69	4.63	0.98	43	108	70			0	0	0	CKD +MICROH'URIA	0	0	0	0	0	0	92	8		-3.461	-4.804		0	No	0	1	15
393	40-41	1	0	0	0	0	0	0	141	92	142	94	4.8	1.23						0	0	0	HP'URIA	1	0	1	0	0	2	46	158		-16.361	-32.159		0	No	0	1	14
394	40-41	0	0	0	0	0	0	0	129	92	112	88	5.42	1.66	39	143	75	0.96	2.35	0	0	0	HP'URIA	1	0	1	0	0	2	73	98		-13.536	-0.597		1	No	0	1	14
395	80-89	1	0	0	0	1	0	0	159	72			3.94	1.56	46	103	93	1.5	1.99	1	0	1	CKD +NR'PURIA+PR3+	1	0	1	2	1	5	295	1152		-12.848			0	IV cyc + pred (treatment stopped early)	1	6	11
396	40-41	0	0	0	0	0	0	0	105	54	161	77	10.81	0.96	48	108	69	1.91	1.73	0	2	0	ANURIC AKI + RASH	1	1	0	0	1	3	557	349				Temporary HD Oct-Nov 2019 but now dialysis independent	0	IV cyc October 2019 until March 2020 + pred October 2019 until April 2020. Then started on MMF April 2020	1	1	14
397	40-41	1	0	0	0	1	0	0	149	107	136	86	5.05	1.46	38		58	1.59	2.37	0	0	0	CKD + HP'URIA	1	0	0	1	0	2	277	89		-0.546	80.745		1	No	0	1	13
398	20-29	0	0	0	0	0	0	0	118	73			2.2	1.46						0	0	0	HP'URIA + RASH	1	0	1	0	0	2	53	253		-16.078	-157.356		1	No	0	1	13
399	70-79	1	0	0	0	1	0	0	156	70	116	66	6.26	1.39	43	150	92	1.01		0	0	0	CKD +HP'URIA	1	0	0	1	0	2	167	163		-6.993	-40.193		1	No	0	1	13
400	40-41	1	0	0	0	1	1	1	102	64	133	85	2.83	2.11	44	117	99	1.62	2.27	0	0	0	PROG CKD +P'URIA+HTN	0	0	1	2	0	3	335	439		-10.099			0	No	0	1	13
401	50-59	1	0	0	2	1	0	0	126	62	151	53	2.65	0.89	38	91	162	2.07	2.05	0	0	0	PROG CKD +P'URIA	1	0	0	2	0	3	335	236		-6.008	-81.111		0	No	0	1	12
